# Supplementary material for: A Novel Nomogram for Predicting Post-Operative Sepsis for Patients With Solitary, Unilateral and Proximal Ureteral Stones After Treatment Using Percutaneous Nephrolithotomy or Flexible Ureteroscopy
Source: Front Surg. 2022 Apr 15;9:814293. doi: 10.3389/fsurg.2022.814293 (PMC9051077; doi:10.3389/fsurg.2022.814293)
Supplement: Supplementary file 1 [file Table_1.xlsx]

## Sheet: Sheet1
27 x 1 sparse Matrix of class "dgCMatrix"
s1
(Intercept) -3.51452172
gender -0.05583968
age .
stone.size .
stone.laterality .
pre.operative.fever 0.50235774
indwelling.stent .
coronary.heart.disease .
hypertension .
diabetes .
hydronephrosis .
albumin -0.40902577
globulin .
AGR_group .
urine.culture 1.53026570
creatinine .
cholesterol .
WBC 0.53972398
neutrophil 0.05337977
lymphocyte .
urine_WBC .
urine_nitrite 0.74690680
ASA_score .
BMI .
operation_time .
operation_type 0.11612791
urine.WBC .
